# Supplementary material for: A Standardized Guide to Developing an Online Grocery Store for Testing Nutrition-Related Policies and Interventions in an Online Setting
Source: Int J Environ Res Public Health. 2021 Apr 24;18(9):4527. doi: 10.3390/ijerph18094527 (PMC8123213; doi:10.3390/ijerph18094527)
Supplement: Supplementary file 1 [file ijerph-18-04527-s001.zip]

Archive with 1 entries (1 files):
- ijerph-1107833-supplementary.pdf
